# Supplementary material for: Association Between Adolescent Violence Exposure and the Risk of Suicide: A 15-Year Study in Taiwan
Source: Children (Basel). 2024 Dec 24;12(1):10. doi: 10.3390/children12010010 (PMC11763419; doi:10.3390/children12010010)
Supplement: Supplementary file 1 [file children-12-00010-s001.zip]

Archive with 1 entries (1 files):
- children-3367305-supplementary.pdf
